# Supplementary material for: PAX8 expression in cancerous and non-neoplastic tissue: a tissue microarray study on more than 17,000 tumors from 149 different tumor entities
Source: Virchows Arch. 2024 Aug 6;485(3):491–507. doi: 10.1007/s00428-024-03872-y (PMC11415470; doi:10.1007/s00428-024-03872-y)
Supplement: Supplementary file 6 — Supplementary file6 (PAX8 and CDH16 immunostaining in human tumors. (XLSX 18 KB) [file 428_2024_3872_MOESM6_ESM.xlsx]

## Sheet: Supplementary table 1
			PAX8/CDH16 immunostaining
	Tumor entity	on TMA (n)	analyzable (n)	PAX8 negative / CDH16 negative (%)	PAX8 negative / CDH16 positive (%)	PAX8 positive / CDH16 negative (%)	PAX8 positive / CDH16 positive (%)
Tumors of the skin	Basal cell carcinoma	88	67	100	0	0	0
	Benign nevus	29	22	100	0	0	0
	Squamous cell carcinoma of the skin	90	82	100	0	0	0
	Malignant melanoma	46	39	100	0	0	0
	Malignant melanoma Lymph node metastasis	86	76	100	0	0	0
Tumors of the head and neck	Squamous cell carcinoma of the larynx	109	95	95.7895	1.05263	3.15789	0
	Squamous cell carcinoma of the pharynx	60	58	100	0	0	0
	Oral squamous cell carcinoma (floor of the mouth)	130	121	100	0	0	0
	Pleomorphic adenoma of the parotid gland	50	36	100	0	0	0
	Warthin tumor of the parotid gland	104	82	100	0	0	0
	Adenocarcinoma, NOS (Papillary Cystadenocarcinoma)	14	9	100	0	0	0
	Salivary duct carcinoma	15	9	100	0	0	0
	Acinic cell carcinoma of the salivary gland	181	94	96.8085	3.19149	0	0
	Adenocarcinoma NOS of the salivary gland	109	49	100	0	0	0
	Adenoid cystic carcinoma of the salivary gland	180	61	100	0	0	0
	Basal cell adenocarcinoma of the salivary gland	25	19	100	0	0	0
	Basal cell adenoma of the salivary gland	101	54	100	0	0	0
	Epithelial-myoepithelial carcinoma of the salivary gland	53	42	97.619	2.38095	0	0
	Mucoepidermoid carcinoma of the salivary gland	343	264	100	0	0	0
	Myoepithelial carcinoma of the salivary gland	21	15	100	0	0	0
	Myoepithelioma of the salivary gland	11	9	100	0	0	0
	Oncocytic carcinoma of the salivary gland	12	5	100	0	0	0
	Polymorphous adenocarcinoma, low grade, of the salivary gland	41	12	100	0	0	0
	Pleomorphic adenoma of the salivary gland	53	32	100	0	0	0
Tumors of the lung, pleura and thymus	Adenocarcinoma of the lung	196	175	99.4286	0	0.571429	0
	Squamous cell carcinoma of the lung	80	64	100	0	0	0
	Mesothelioma, epithelioid	39	31	100	0	0	0
	Mesothelioma, biphasic	28	26	84.6154	0	15.3846	0
	Thymoma	29	24	100	0	0	0
	Lung, neuroendocrine tumor (NET)	19	16	75	25	0	0
Tumors of the female genital tract	Squamous cell carcinoma of the vagina	78	63	96.8254	0	3.1746	0
	Squamous cell carcinoma of the vulva	130	115	100	0	0	0
	Squamous cell carcinoma of the cervix	128	120	95	0.833333	4.16667	0
	Adenocarcinoma of the cervix	21	20	40	0	20	40
	Endometrioid endometrial carcinoma	236	169	15.9763	0	63.9053	20.1183
	Endometrial serous carcinoma	82	59	11.8644	5.08475	54.2373	28.8136
	Carcinosarcoma of the uterus	48	26	38.4615	0	57.6923	3.84615
	Endometrial carcinoma, high grade, G3	13	7	57.1429	0	42.8571	0
	Endometrial clear cell carcinoma	8	4	0	0	50	50
	Endometrioid carcinoma of the ovary	110	76	15.7895	1.31579	68.4211	14.4737
	Serous carcinoma of the ovary	559	427	3.27869	0.234192	91.1007	5.38642
	Mucinous carcinoma of the ovary	96	57	49.1228	14.0351	15.7895	21.0526
	Clear cell carcinoma of the ovary	50	21	0	4.7619	38.0952	57.1429
	Carcinosarcoma of the ovary	47	32	28.125	3.125	56.25	12.5
	Granulosa cell tumor of the ovary	37	35	100	0	0	0
	Leydig cell tumor of the ovary	4	4	100	0	0	0
	Sertoli cell tumor of the ovary	1	1	100	0	0	0
	Sertoli Leydig cell tumor of the ovary	3	3	100	0	0	0
	Steroid cell tumor of the ovary	3	3	100	0	0	0
	Brenner tumor	41	39	94.8718	0	5.12821	0
Tumors of the breast	Invasive breast carcinoma of no special type	499	412	100	0	0	0
	Lobular carcinoma of the breast	192	144	100	0	0	0
	Medullary carcinoma of the breast	23	20	100	0	0	0
	Tubular carcinoma of the breast	20	13	100	0	0	0
	Mucinous carcinoma of the breast	29	27	100	0	0	0
	Phyllodes tumor of the breast	50	47	100	0	0	0
Tumors of the digestive system	Adenomatous polyp, low-grade dysplasia	50	47	100	0	0	0
	Adenomatous polyp, high-grade dysplasia	50	47	100	0	0	0
	Adenocarcinoma of the colon	2482	2038	98.577	1.32483	0.0490677	0.0490677
	Gastric adenocarcinoma, diffuse type	176	149	97.3154	2.68456	0	0
	Gastric adenocarcinoma, intestinal type	174	149	95.9732	4.02685	0	0
	Gastric adenocarcinoma, mixed type	62	59	93.2203	6.77966	0	0
	Adenocarcinoma of the esophagus	83	64	100	0	0	0
	Squamous cell carcinoma of the esophagus	76	54	100	0	0	0
	Squamous cell carcinoma of the anal canal	89	80	100	0	0	0
	Cholangiocarcinoma	50	48	93.75	6.25	0	0
	Gallbladder adenocarcinoma	31	15	100	0	0	0
	Gallbladder Klatskin tumor	41	40	97.5	2.5	0	0
	Hepatocellular carcinoma	300	290	96.8966	3.10345	0	0
	Ductal adenocarcinoma of the pancreas	612	447	98.434	0.894855	0.447427	0.223714
	Pancreatic/Ampullary adenocarcinoma	89	65	95.3846	4.61538	0	0
	Acinar cell carcinoma of the pancreas	16	14	92.8571	7.14286	0	0
	Gastrointestinal stromal tumor (GIST)	50	50	100	0	0	0
	Appendix, neuroendocrine tumor (NET)	22	14	100	0	0	0
	Colorectal, neuroendocrine tumor (NET)	12	10	90	10	0	0
	Ileum, neuroendocrine tumor (NET)	49	46	95.6522	4.34783	0	0
	Pancreas, neuroendocrine tumor (NET)	97	87	87.3563	12.6437	0	0
	Colorectal, neuroendocrine carcinoma (NEC)	12	9	100	0	0	0
	Gallbladder, neuroendocrine carcinoma (NEC)	4	3	66.6667	33.3333	0	0
	Pancreas, neuroendocrine carcinoma (NEC)	14	13	100	0	0	0
Tumors of the urinary system	Non-invasive papillary urothelial carcinoma, pTa G2 low grade	177	132	78.0303	0	21.9697	0
	Non-invasive papillary urothelial carcinoma, pTa G2 high grade	141	105	85.7143	0	14.2857	0
	Non-invasive papillary urothelial carcinoma, pTa G3	219	114	98.2456	0	1.75439	0
	Urothelial carcinoma, pT2-4 G3	735	556	97.1223	0.179856	2.51799	0.179856
	Squamous cell carcinoma of the bladder	22	21	100	0	0	0
	Small cell neuroendocrine carcinoma of the bladder	4	4	100	0	0	0
	Sarcomatoid urothelial carcinoma	25	23	91.3043	0	8.69565	0
	Urothelial carcinoma of the kidney pelvis	62	56	87.5	0	12.5	0
	Clear cell renal cell carcinoma	1286	1094	4.47898	11.7916	11.6088	72.1207
	Papillary renal cell carcinoma	368	297	1.3468	0.3367	22.8956	75.4209
	Clear cell (tubulo) papillary renal cell carcinoma	26	21	0	14.2857	0	85.7143
	Chromophobe renal cell carcinoma	170	124	1.6129	10.4839	3.22581	84.6774
	Oncocytoma	257	200	0.5	2	0.5	97
Tumors of the male genital organs	Adenocarcinoma of the prostate, Gleason 3+3	83	77	100	0	0	0
	Adenocarcinoma of the prostate, Gleason 4+4	80	66	100	0	0	0
	Adenocarcinoma of the prostate, Gleason 5+5	85	78	100	0	0	0
	Seminoma	621	472	100	0	0	0
	Embryonal carcinoma of the testis	50	26	100	0	0	0
	Leydig cell tumor of the testis	30	28	100	0	0	0
	Sertoli cell tumor of the testis	2	2	100	0	0	0
	Sex cord stromal tumor of the testis	1	1	100	0	0	0
	Spermatocytic tumor of the testis	1	1	100	0	0	0
	Yolk sac tumor	50	38	100	0	0	0
	Teratoma	50	12	91.6667	0	8.33333	0
	Squamous cell carcinoma of the penis	80	70	100	0	0	0
Tumors of endocrine organs	Adenoma of the thyroid gland	113	104	0	0	20.1923	79.8077
	Papillary thyroid carcinoma	391	345	1.15942	0.289855	75.3623	23.1884
	Follicular thyroid carcinoma	154	142	0	0.704225	35.2113	64.0845
	Medullary thyroid carcinoma	111	87	96.6	3.4	0	0
	Parathyroid gland adenoma	43	34	100	0	0	0
	Anaplastic thyroid carcinoma	45	40	62.5	0	37.5	0
	Adrenal cortical adenoma	50	27	92.5926	3.7037	0	3.7037
	Adrenal cortical carcinoma	26	25	100	0	0	0
	Phaeochromocytoma	50	50	100	0	0	0
Tumors of haemotopoetic and lymphoid tissues	Hodgkin Lymphoma	103	89	100	0	0	0
	Small lymphocytic lymphoma, B-cell type (B-SLL/B-CLL)	50	48	100	0	0	0
	Diffuse large B cell lymphoma (DLBCL)	113	107	100	0	0	0
	Follicular lymphoma	88	80	100	0	0	0
	T-cell Non Hodgkin lymphoma	25	25	100	0	0	0
	Mantle cell lymphoma	18	17	100	0	0	0
	Marginal zone lymphoma	16	15	100	0	0	0
	Diffuse large B-cell lymphoma (DLBCL) in the testis	16	16	93.75	0	6.25	0
	Burkitt lymphoma	5	4	100	0	0	0
Tumors of soft tissue and bone	Granular cell tumor	23	20	100	0	0	0
	Leiomyoma	50	45	100	0	0	0
	Leiomyosarcoma	87	81	100	0	0	0
	Liposarcoma	83	78	100	0	0	0
	Malignant peripheral nerve sheath tumor (MPNST)	13	12	100	0	0	0
	Myofibrosarcoma	26	26	100	0	0	0
	Angiosarcoma	41	37	100	0	0	0
	Angiomyolipoma	91	88	100	0	0	0
	Dermatofibrosarcoma protuberans	21	15	100	0	0	0
	Ganglioneuroma	14	12	100	0	0	0
	Kaposi sarcoma	8	5	100	0	0	0
	Neurofibroma	117	86	100	0	0	0
	Sarcoma, not otherwise specified (NOS)	74	69	97.1014	0	2.89855	0
	Paraganglioma	41	38	100	0	0	0
	Ewing sarcoma	23	18	100	0	0	0
	Rhabdomyosarcoma	6	6	100	0	0	0
	Schwannoma	121	106	100	0	0	0
	Synovial sarcoma	12	11	100	0	0	0
	Osteosarcoma	18	16	100	0	0	0
	Chondrosarcoma	13	9	100	0	0	0
	Rhabdoid tumor	5	5	100	0	0	0
