# Supplementary material for: PAX8 expression in cancerous and non-neoplastic tissue: a tissue microarray study on more than 17,000 tumors from 149 different tumor entities
Source: Virchows Arch. 2024 Aug 6;485(3):491–507. doi: 10.1007/s00428-024-03872-y (PMC11415470; doi:10.1007/s00428-024-03872-y)
Supplement: Supplementary file 7 — Supplementary file7 (Previous PAX8 immunohistochemistry studies. (XLSX 30 KB) [file 428_2024_3872_MOESM7_ESM.xlsx]

## Sheet: Supplementary table 2
author, year	PMID	tumor entity	analyzable tumors (n)	PAX8 positiv (%)	antibody clone
Tacha et al., 2011	21285870	Embryonal carcinoma of the testis	1	0	polyclonal
Wiseman et al., 2011	20949455	Squamous cell carcinoma of the anal canal	2	0.003	polyclonal
Liliac et al., 2013	23529305	Brenner tumor	1	0	polyclonal
Haynes et al., 2011	21328566	Neuroendocrine tumor (NET)	1	0.002	polyclonal
Tacha et al., 2011	21285870	Neuroendocrine tumor (NET)	1	0.001	polyclonal
Tacha et al., 2011	21285870	Neuroendocrine tumor (NET)	1	1	polyclonal
Haynes et al., 2011	21328566	Neuroendocrine tumor (NET)	1	0.003	polyclonal
Liau et al., 2016	25710581	Neuroendocrine tumor (NET)	1	0.004	polyclonal
Liau et al., 2016	25710581	Neuroendocrine tumor (NET)	1	0.005	MRQ-53
Liau et al., 2016	25710581	Neuroendocrine tumor (NET)	1	0	PAX8R4
Liau et al., 2016	25710581	Neuroendocrine tumor (NET)	1	0	BC15
Rekhi et al., 2018	29266433	Endometrioid carcinoma of the ovary	1	0.995	MRQ-50
Wiseman et al., 2011	20949455	Endometrioid carcinoma of the ovary	1	1	polyclonal
Wiseman et al., 2011	20949455	Papillary thyroid carcinoma	1	1	polyclonal
Wiseman et al., 2011	20949455	Clear cell renal cell carcinoma	1	1	polyclonal
Laury et al., 2011	21552115	Cholangiocarcinoma	2	1	polyclonal
Laury et al., 2011	21552115	Squamous cell carcinoma of the anal canal	10	0	polyclonal
Tacha et al., 2011	21285870	Adenom of the colon	2	0	polyclonal
Tacha et al., 2011	21285870	Breast carcinoma	2	0	polyclonal
Wiseman et al., 2011	20949455	Breast carcinoma	2	0	polyclonal
Laury et al., 2011	21552115	Squamous cell carcinoma of the cervix	2	1	polyclonal
Tacha et al., 2011	21285870	Malignant melanoma	2	0	polyclonal
Tacha et al., 2011	21285870	Neuroendocrine tumor (NET)	2	0.0002	polyclonal
Tacha et al., 2011	21285870	Neuroendocrine tumor (NET)	2	0	polyclonal
Laury et al., 2011	21552115	Neuroendocrine tumor (NET)	2	0	polyclonal
Tacha et al., 2011	21285870	Neuroendocrine tumor (NET)	2	0	polyclonal
Tacha et al., 2011	21285870	Anaplastic thyroid carcinoma	2	0.996	polyclonal
Tong et al., 2011	20607683	Mucinous carcinoma of the ovary	2	0	polyclonal
Laury et al., 2011	21552115	Adenocarcinoma of the cervix	2	0.5	polyclonal
Tacha et al., 2011	21285870	Follicular thyroid carcinoma	2	1	polyclonal
Liliac, Ludmila, et al., 2013	23529305	Serous carcinoma of the ovary	2	0.994	polyclonal
Tacha et al., 2011	21285870	Papillary thyroid carcinoma	2	0.997	polyclonal
Tacha et al., 2011	21285870	Adenoma of the thyroid gland	2	1	polyclonal
Chang et al., 2013	23453625	Chondrosarcoma	3	0	polyclonal
Chang et al., 2013	23453625	Liposarcoma	3	0	polyclonal
Tacha et al., 2011	21285870	Adenom of the colon	3	0	polyclonal
Asirvatham et al., 2014	23958552	Adenocarcinoma of the lung	3	0.003	polyclonal
Nonaka et al., 2008	18084247	Seminoma	3	0.67	polyclonal
Tacha et al., 2011	21285870	Phaeochromocytoma	3	0.002	polyclonal
Ozcan et al., 2011	21317881	Phaeochromocytoma	3	0	polyclonal
Wiseman et al., 2011	20949455	Squamous cell carcinoma of the lung	3	0.002	polyclonal
Ozcan et al., 2011	21317881	Squamous cell carcinoma of the larynx	3	0.002	polyclonal
Laury et al., 2011	21552115	Medullary thyroid carcinoma	3	0.002	polyclonal
Ozcan et al., 2011	21317881	Neuroendocrine tumor (NET)	3	0	polyclonal
Tacha et al., 2011	21285870	Neuroendocrine tumor (NET)	3	0.33	polyclonal
Bellevicine et al., 2013	23811186	Anaplastic thyroid carcinoma	3	0.998	MRQ-50
Nonaka et al., 2008	18084247	Endometrioid carcinoma of the ovary	3	0.67	polyclonal
Liliac et al., 2013	23529305	Endometrioid carcinoma of the ovary	3	0.997	polyclonal
Tong et al., 2011		Endometrial serous carcinoma	2	0.997
Wiseman et al., 2011	20949455	Endometrial serous carcinoma	3	1	polyclonal
Ramos-Vara et al., 2016	27567273	Papillary thyroid carcinoma	3	0.33	polyclonal
Laury et al., 2011	21552115	Basal cell adenoma of the salivary gland	4	0	polyclonal
Ozcan et al., 2011	21317881	Squamous cell carcinoma of the skin	4	0.002	polyclonal
Nonaka et al., 2008	18084247	Squamous cell carcinoma of the skin	4	0.003	polyclonal
Ozcan et al., 2011	21317881	Squamous cell carcinoma of the lung	4	0	polyclonal
Tacha et al., 2011	21285870	Neuroendocrine tumor (NET)	4	0	polyclonal
Liliac et al., 2013	23529305	Endometrioid carcinoma of the ovary	4	1	polyclonal
Laury et al., 2011	21552115	Adenoma of the thyroid gland	4	0.998	polyclonal
Nonaka et al., 2008	18084247	Ductal adenocarcinoma of the pancreas	5	0	polyclonal
Tacha et al., 2011	21285870	Cholangiocarcinoma	5	0	polyclonal
Nonaka et al., 2008	18084247	Gastric adenocarcinoma	5	0.002	polyclonal
El-Maqsoud et al., 2016	26427663	Gastric adenocarcinoma	5	0.003	BC12
Tacha et al., 2011	21285870	Gastrointestinal stromal tumor (GIST)	5	0	polyclonal
Nonaka et al., 2008	18084247	Urothelial carcinoma, pT2-4	5	0	polyclonal
Sangoi et al., 2012	22495365	Teratoma	5	0	polyclonal
Liau et al., 2016	25710581	Medullary thyroid carcinoma	5	0.6	polyclonal
Liau et al., 2016	25710581	Medullary thyroid carcinoma	5	0.2	MRQ-57
Liau et al., 2016	25710581	Medullary thyroid carcinoma	5	0.004	PAX8R8
Liau et al., 2016	25710581	Medullary thyroid carcinoma	5	0.003	BC19
Liau et al., 2016	25710581	Neuroendocrine tumor (NET)	5	0.6	polyclonal
Liau et al., 2016	25710581	Neuroendocrine tumor (NET)	5	0.3	MRQ-62
Liau et al., 2016	25710581	Neuroendocrine tumor (NET)	5	0	PAX8R13
Liau et al., 2016	25710581	Neuroendocrine tumor (NET)	5	0	BC24
Liau et al., 2016	25710581	Neuroendocrine tumor (NET)	5	1	polyclonal
Liau et al., 2016	25710581	Neuroendocrine tumor (NET)	5	0.798	MRQ-61
Liau et al., 2016	25710581	Neuroendocrine tumor (NET)	5	0	PAX8R12
Liau et al., 2016	25710581	Neuroendocrine tumor (NET)	5	0	BC23
Long et al., 2010	20414099	Neuroendocrine tumor (NET)	5	0.998	polyclonal
Liau et al., 2016	25710581	Neuroendocrine tumor (NET)	5	0	polyclonal
Liau et al., 2016	25710581	Neuroendocrine tumor (NET)	5	0	MRQ-59
Liau et al., 2016	25710581	Neuroendocrine tumor (NET)	5	0	PAX8R10
Liau et al., 2016	25710581	Neuroendocrine tumor (NET)	5	0	BC21
Liau et al., 2016	25710581	Neuroendocrine tumor (NET)	5	0	polyclonal
Liau et al., 2016	25710581	Neuroendocrine tumor (NET)	5	0	polyclonal
Liau et al., 2016	25710581	Neuroendocrine tumor (NET)	5	0	MRQ-58
Liau et al., 2016	25710581	Neuroendocrine tumor (NET)	5	0	PAX8R9
Liau et al., 2016	25710581	Neuroendocrine tumor (NET)	5	0	BC20
Liau et al., 2016	25710581	Neuroendocrine tumor (NET)	5	0.398	polyclonal
Liau et al., 2016	25710581	Neuroendocrine tumor (NET)	5	0	MRQ-60
Liau et al., 2016	25710581	Neuroendocrine tumor (NET)	5	0	PAX8R11
Liau et al., 2016	25710581	Neuroendocrine tumor (NET)	5	0	BC22
Long et al., 2010	20414099	Neuroendocrine tumor (NET)	5	0.198	polyclonal
Liau et al., 2016	25710581	Neuroendocrine tumor (NET)	5	0	polyclonal
Liau et al., 2016	25710581	Neuroendocrine tumor (NET)	5	0.4	MRQ-64
Liau et al., 2016	25710581	Neuroendocrine tumor (NET)	5	0	PAX8R15
Liau et al., 2016	25710581	Neuroendocrine tumor (NET)	5	0	BC26
Liau et al., 2016	25710581	Neuroendocrine tumor (NET)	5	0.199	polyclonal
Liau et al., 2016	25710581	Neuroendocrine tumor (NET)	5	0.598	MRQ-63
Liau et al., 2016	25710581	Neuroendocrine tumor (NET)	5	0	PAX8R14
Liau et al., 2016	25710581	Neuroendocrine tumor (NET)	5	0	BC25
Rivera et al., 2010	20968153	Anaplastic thyroid carcinoma	5	0.004	polyclonal
Laury et al., 2011	21552115	Anaplastic thyroid carcinoma	5	0.8	polyclonal
Tong et al., 2011	20607683	Endometrioid carcinoma of the ovary	5	0.8	polyclonal
Tong et al., 2011	20607683	Adenocarcinoma of the cervix	5	0	polyclonal
Liau et al., 2016	25710581	Merkel cell carcinoma	5	0.798	polyclonal
Liau et al., 2016	25710581	Merkel cell carcinoma	5	0.8	MRQ-65
Liau et al., 2016	25710581	Merkel cell carcinoma	5	0.002	PAX8R16
Liau et al., 2016	25710581	Merkel cell carcinoma	5	0	BC27
Toriyama et al., 2014	24592933	Adenoma of the thyroid gland	5	0.996	polyclonal
Toriyama et al., 2014	24592933	Adenoma of the thyroid gland	5	0.994	PAX8R1
Laury et al., 2011	21552115	Chromophobe renal cell carcinoma	5	0.8	polyclonal
Tacha et al., 2011	21285870	Leiomyosarcoma	6	0	polyclonal
Tacha et al., 2011	21285870	Leiomyoma	6	0	polyclonal
Nonaka et al., 2008	18084247	Adenocarcinoma of the prostate	6	0	polyclonal
El-Maqsoud et al., 2016	26427663	Adenocarcinoma of the prostate	10	0.002	BC12
Laury et al., 2011	21552115	Hepatocellular carcinoma	6	0.002	polyclonal
Nonaka et al., 2008	18084247	Hepatocellular carcinoma	6	0	polyclonal
Wiseman et al., 2011	20949455	Adenocarcinoma of the colon	6	0.002	polyclonal
Lotan et al., 2009	19238079	Adenocarcinoma of the lung	6	0	polyclonal
Ozcan et al., 2011	21317881	Malignant melanoma	6	0.002	polyclonal
Nonaka et al., 2008	18084247	Squamous cell carcinoma of the esophagus	6	0.002	polyclonal
Tacha et al., 2011	21285870	Squamous cell carcinoma of the esophagus	6	0.003	polyclonal
Tian et al., 2014	24705317	Carcinosarcoma of the uterus	6	0.17	polyclonal
Tacha et al., 2011	21285870	Neuroendocrine tumor (NET)	6	0	polyclonal
Puglisi et al., 2000	10769673	Anaplastic thyroid carcinoma	6	0	polyclonal
Laury et al., 2011	21552115	Adrenal cortical adenoma	6	0	polyclonal
Tacha et al., 2011	21285870	Adenocarcinoma of the cervix	6	0.83	polyclonal
Wong et al., 2017	27362905	Endometrioid endometrial carcinoma	6	0.83	polyclonal
Scouten et al., 2004	15650356	Follicular thyroid carcinoma	6	0.67	polyclonal
Barr et al., 2015	25315900	Chromophobe renal cell carcinoma	6	1	polyclonal
Tacha et al., 2011	21285870	Chromophobe renal cell carcinoma	6	0.996	BC12
Tacha et al., 2011	21285870	Chromophobe renal cell carcinoma	6	0.835	polyclonal
El-Maqsoud et al., 2016	26427663	Chromophobe renal cell carcinoma	6	0.83	BC12
Argani et al., 2010	20679884	Papillary renal cell carcinoma	6	1	polyclonal
Ozcan et al., 2011	21317881	Adenocarcinoma of the lung	7	0.002	polyclonal
Laury et al., 2011	21552115	Squamous cell carcinoma of the esophagus	7	0.004	polyclonal
Gailey et al., 2013	24225756	Squamous cell carcinoma of the esophagus	7	0	polyclonal
Toriyama et al., 2014	24592933	Follicular thyroid carcinoma	7	0.998	polyclonal
Toriyama et al., 2014	24592933	Follicular thyroid carcinoma	7	0.996	PAX8R1
Argani et al., 2010	20679884	Clear cell renal cell carcinoma	7	0.72	polyclonal
Scouten et al., 2004	15650356	Adenoma of the thyroid gland	7	0.86	polyclonal
Tacha et al., 2011	21285870	Chromophobe renal cell carcinoma	7	0.57	polyclonal
Nonaka et al., 2008	18084247	Adenocarcinoma of the colon	8	0.003	polyclonal
Mentrikoski et al., 2014	25279712	Adenocarcinoma of the lung	8	0.13	polyclonal
Laury et al., 2011	21552115	Adenocarcinoma of the esophagus	8	0.25	polyclonal
Tacha et al., 2011	21285870	Malignant mesothelioma	8	0	polyclonal
Ozcan et al., 2011	21317881	Malignant mesothelioma	2	0.002	polyclonal
Asirvatham et al., 2014	23958552	Squamous cell carcinoma of the lung	8	0.125	polyclonal
Gailey et al., 2013	24225756	Oral squamous cell carcinoma (floor of the mouth)	8	0	polyclonal
Nonaka et al., 2008	18084247	Medullary thyroid carcinoma	8	0.75	polyclonal
Ozcan et al., 2011	21317881	Medullary thyroid carcinoma	8	0	polyclonal
Wang et al., 2018	30423609	Neuroendocrine tumor (NET)	8	0	/
Zhang et al., 2006	16669872	Anaplastic thyroid carcinoma	8	0.002	polyclonal
Suzuki et al., 2015	26354716	Anaplastic thyroid carcinoma	8	0.75	polyclonal
Chang et al., 2013	23453625	Angiosarcoma	9	0	polyclonal
Wiseman et al., 2011	20949455	Ductal adenocarcinoma of the pancreas	9	0	polyclonal
Ozcan et al., 2011	21317881	Squamous cell carcinoma of the cervix	9	0	polyclonal
Ozcan et al., 2011	21317881	Squamous cell carcinoma of the cervix	9	0.002	polyclonal
Laury et al., 2011	21552115	Adrenal cortical carcinoma	9	0	polyclonal
Kenny et al., 2012	22456609	Neuroendocrine tumor (NET)	9	0.22	/
Ozcan et al., 2011	21317881	Mucinous carcinoma of the ovary	9	0.22	polyclonal
Laury et al., 2011	21552115	Thymoma	9	0.89	polyclonal
Weissferdt et al., 2013	23084585	Thymoma	9	1	polyclonal
Gailey et al., 2013	24225756	Gastric adenocarcinoma	10	0	polyclonal
Tacha et al., 2011	21285870	Gastric adenocarcinoma	10	0	polyclonal
El-Maqsoud et al., 2016	26427663	Adenocarcinoma of the colon	10	0	BC12
Gailey et al., 2013	24225756	Squamous cell carcinoma of the skin	10	0	polyclonal
Gailey et al., 2013	24225756	Squamous cell carcinoma of the vagina	10	0	polyclonal
Gailey et al., 2013	24225756	Squamous cell carcinoma of the larynx	10	0	polyclonal
Lai et al., 2015	25433656	Neuroendocrine tumor (NET)	10	0.1	polyclonal
Lai et al., 2015	25433656	Neuroendocrine tumor (NET)	10	0.8	polyclonal
El-Maqsoud et al., 2016	26427663	Mucinous carcinoma of the ovary	10	0.6	BC12
Nonaka et al., 2008	18084247	Serous carcinoma of the ovary	10	1	polyclonal
Nonaka et al., 2008	18084247	Serous carcinoma of the ovary	10	1	polyclonal
El-Maqsoud et al., 2016	26427663	Serous carcinoma of the ovary	10	0.998	BC12
Laury et al., 2011	21552115	Serous carcinoma of the ovary	10	0.996	polyclonal
Toriyama et al., 2014	24592933	Anaplastic thyroid carcinoma	5	1	polyclonal
Toriyama et al., 2014	24592933	Anaplastic thyroid carcinoma	5	0.798	PAX8R1
Nonaka et al., 2008	18084247	Breast carcinoma	10	0.002	polyclonal
Nonaka et al., 2008	18084247	Breast carcinoma	10	0.003	polyclonal
El-Maqsoud et al., 2016	26427663	Breast carcinoma	10	0.004	BC12
Tacha et al., 2011	21285870	Yolk sac tumor	1	0	polyclonal
Tong et al., 2011	20607683	Yolk sac tumor	3	0.33	polyclonal
Zheng et al., 2023	37337182	Breast carcinoma	5	0	/
Michalova et al., 2020	31918172	Chromophobe renal cell carcinoma	8	0.63	MRQ-50
Collins et al., 2021	34255554	Yolk sac tumor	1	0	/
Siatecka et al., 2021	33812844	Brenner tumor	6	0	polyclonal
Morgan et al., 2013	23163626	Burkitt lymphoma	5	1	polyclonal
Morgan et al., 2013	23163626	Burkitt lymphoma	5	0	PAX8R1
Morgan et al., 2013	23163626	Mantle cell lymphoma	8	1	polyclonal
Morgan et al., 2013	23163626	Mantle cell lymphoma	8	0	PAX8R1
Morgan et al., 2013	23163626	Diffuse large B cell lymphoma (DLBCL)	9	1	polyclonal
Morgan et al., 2013	23163626	Diffuse large B cell lymphoma (DLBCL)	9	0	PAX8R1
Gailey et al., 2013	24225756	Squamous cell carcinoma of the cervix	11	0.27	polyclonal
Gailey et al., 2013	24225756	Squamous cell carcinoma of the vulva	11	0	polyclonal
Liang et al., 2016	26910219	Endometrioid endometrial carcinoma	20	0.997
Ozcan et al., 2011	21317881	Endometrial serous carcinoma	12	1
Laury et al., 2011	21552115	Follicular thyroid carcinoma	11	0.91	polyclonal
Puglisi et al., 2000	10769673	Adenoma of the thyroid gland	11	1	polyclonal
Tong et al., 2011	20607683	Chromophobe renal cell carcinoma	11	0.82	polyclonal
El-Maqsoud et al., 2016	26427663	Papillary renal cell carcinoma	11	0.996	BC12
Laury et al., 2011	21552115	Ductal adenocarcinoma of the pancreas	12	0.08	polyclonal
Strickland et al., 2016	26535987	Ductal adenocarcinoma of the pancreas	15	0.07	BC12
Laury et al., 2011	21552115	Squamous cell carcinoma of the lung	12	0.33	polyclonal
Gailey et al., 2013	24225756	Squamous cell carcinoma of the lung	12	0	polyclonal
Lai et al., 2015	25433656	Neuroendocrine tumor (NET)	12	0.92	polyclonal
Haynes et al., 2011	21328566	Neuroendocrine tumor (NET)	12	0	polyclonal
Pellizzari et al., 2006	17016586	Non-invasive papillary urothelial carcinoma	12	0.83	polyclonal
Nonaka et al., 2008	18084247	Mucinous carcinoma of the ovary	12	0.08	polyclonal
Laury et al., 2011	21552115	Endometrioid carcinoma of the ovary	12	0.92	polyclonal
Ozcan et al., 2011	21317881	Endometrioid carcinoma of the ovary	12	0.83	polyclonal
Lotan et al., 2009	19238079	Serous carcinoma of the ovary	12	1	polyclonal
Wang et al., 2009	24992169	Serous carcinoma of the ovary	12	0.83	polyclonal
Weissferdt et al., 2013	23084585	Thymoma	12	1	polyclonal
Chang et al., 2013	23453625	Leiomyosarcoma	13	0	polyclonal
Hu et al., 2015	25827135	Gastric adenocarcinoma	13	0.231	polyclonal
Hu et al., 2015	25827135	Gastric adenocarcinoma	13	0.003	monoclonal
Tong et al., 2011	21934480	Embryonal carcinoma of the testis	13	0	polyclonal
Lotan et al., 2009	19238079	Urothelial carcinoma, pT2-4	13	0	polyclonal
Long et al., 2010	20414099	Neuroendocrine tumor (NET)	13	0.85	polyclonal
Liau et al., 2016	25710581	Neuroendocrine tumor (NET)	13	0.62	polyclonal
Liau et al., 2016	25710581	Neuroendocrine tumor (NET)	13	0.69	MRQ-51
Liau et al., 2016	25710581	Neuroendocrine tumor (NET)	13	0	PAX8R2
Liau et al., 2016	25710581	Neuroendocrine tumor (NET)	13	0	BC13
Liliac, Ludmila, et al., 2013	23529305	Mucinous carcinoma of the ovary	13	0.31	polyclonal
Ozcan et al., 2011	21317881	Oncocytoma	13	0.61	polyclonal
Ozcan et al., 2011	21317881	Oncocytoma	13	0.85	polyclonal
El-Maqsoud et al., 2016	26427663	Clear cell renal cell carcinoma	13	0.92	BC12
Ozcan et al., 2011	21317881	Ductal adenocarcinoma of the pancreas	14	0	polyclonal
Kenny et al., 2012	22456609	Neuroendocrine tumor (NET)	14	0.79	/
Bowen et al., 2007	17064757	Endometrioid carcinoma of the ovary	14	0.64	polyclonal
Bowen et al., 2007	17064757	Endometrioid carcinoma of the ovary	14	0.64	polyclonal
El-Maqsoud et al., 2016	26427663	Follicular thyroid carcinoma	14	1	BC12
Tacha et al., 2011	21285870	Papillary renal cell carcinoma	14	1	polyclonal
Tacha et al., 2011	21285870	Papillary renal cell carcinoma	14	0.93	BC12
Tacha et al., 2011	21285870	Papillary renal cell carcinoma	14	0.86	polyclonal
Strickland et al., 2016	26535987	Gastric adenocarcinoma	15	0	BC12
Tacha et al., 2011	21285870	Adenocarcinoma of the lung	15	0	polyclonal
El-Maqsoud et al., 2016	26427663	Squamous cell carcinoma of the lung	15	0.003	BC12
Wang et al., 2015	24992169	Mucinous carcinoma of the ovary	15	0.07	polyclonal
Yemelyanova et al., 2014	25083965	Endometrial serous carcinoma	21	0.95
Espinosa et al., 2015	25844549	Serous carcinoma of the ovary	15	0.93	polyclonal
Ordóñez et al., 2013	23196794	Serous carcinoma of the ovary	15	0.926	polyclonal
Zhang et al., 2006	16669872	Adenoma of the thyroid gland	15	0.33	polyclonal
Hu et al., 2015	25827135	Breast carcinoma	16	0.688	polyclonal
Hu et al., 2015	25827135	Breast carcinoma	16	0	monoclonal
Pellizzari et al., 2006	17016586	Non-invasive papillary urothelial carcinoma	16	1	polyclonal
Puglisi et al., 2000	10769673	Follicular thyroid carcinoma	16	0.625	polyclonal
Zhang et al., 2006	16669872	Follicular thyroid carcinoma	16	0.38	polyclonal
Nonaka et al., 2008	18084247	Follicular thyroid carcinoma	16	0.997	polyclonal
Tong et al., 2011	20607683	Serous carcinoma of the ovary	16	0.87	polyclonal
Zhang et al., 2006	16669872	Papillary thyroid carcinoma	16	0.31	polyclonal
El-Maqsoud et al., 2016	26427663	Papillary thyroid carcinoma	16	0.94	BC12
Laury et al., 2011	21552115	Oncocytoma	16	0.81	polyclonal
Hu et al., 2012	22135028	Oncocytoma	16	0.94	polyclonal
Nonaka et al., 2008	18084247	Papillary thyroid carcinoma	17	1	polyclonal
Tacha et al., 2011	21285870	Seminoma	18	0	polyclonal
Pocrnich et al., 2016	26945341	Neuroendocrine tumor (NET)	18	0.33	polyclonal
Haynes et al., 2011	21328566	Neuroendocrine tumor (NET)	18	0.67	polyclonal
Bowen et al., 2007	17064757	Mucinous carcinoma of the ovary	18	0.11	polyclonal
Bowen et al., 2007	17064757	Mucinous carcinoma of the ovary	18	0.108	polyclonal
Nonaka et al., 2008	18084247	Endometrioid carcinoma of the ovary	18	0.89	polyclonal
Goyal et al., 2016	26352548	Endometrioid carcinoma of the ovary	15	1	polyclonal
Ramos-Vara et al., 2016	27567273	Follicular thyroid carcinoma	18	0.995	polyclonal
Barr et al., 2015	25315900	Oncocytoma	18	0.94	polyclonal
Nonaka et al., 2008	18084247	Adenoma of the thyroid gland	18	0.997	polyclonal
Barr et al., 2015	25315900	Adenocarcinoma of the esophagus	25	0	polyclonal
El-Maqsoud et al., 2016	26427663	Breast carcinoma	16	0.003	BC12
Strickland et al., 2016	26535987	Adenocarcinoma of the colon	19	0	BC12
Laury et al., 2011	21552115	Breast carcinoma	19	0	polyclonal
Long et al., 2010	20414099	Neuroendocrine tumor (NET)	19	0.21	polyclonal
Chu et al., 2011	21881489	Mucinous carcinoma of the ovary	19	0.47	polyclonal
Bowen et al., 2007	17064757	Serous carcinoma of the ovary	19	0.788	polyclonal
Bowen et al., 2007	17064757	Serous carcinoma of the ovary	19	0.79	polyclonal
Wong et al., 2017	27362905	Adenocarcinoma of the cervix	20	0.7
Wiseman et al., 2011	20949455	Adenocarcinoma of the lung	20	0.003	polyclonal
Long et al., 2010	20414099	Neuroendocrine tumor (NET)	20	0	polyclonal
Liau et al., 2016	25710581	Neuroendocrine tumor (NET)	20	0.45	polyclonal
Liau et al., 2016	25710581	Neuroendocrine tumor (NET)	20	0.5	MRQ-50
Liau et al., 2016	25710581	Neuroendocrine tumor (NET)	20	0.002	PAX8R1
Liau et al., 2016	25710581	Neuroendocrine tumor (NET)	20	0	BC12
Tong et al., 2011	20607683	Papillary renal cell carcinoma	21	0.9	polyclonal
Tacha et al., 2011	21285870	Ductal adenocarcinoma of the pancreas	22	0.14	polyclonal
Laury et al., 2011	21552115	Gastric adenocarcinoma	22	0.002	polyclonal
Lai et al., 2015	25433656	Neuroendocrine tumor (NET)	22	0	polyclonal
Suzuki et al., 2015	26354716	Papillary thyroid carcinoma	22	0.91	polyclonal
Tong et al., 2011	20607683	Oncocytoma	22	0.95	polyclonal
Ramos-Vara et al., 2016	27567273	Medullary thyroid carcinoma	23	0.57	polyclonal
Kenny et al., 2012	22456609	Neuroendocrine tumor (NET)	23	0	/
Puglisi et al., 2000	10769673	Papillary thyroid carcinoma	23	0.565	polyclonal
Laury et al., 2011	21552115	Malignant mesothelioma	24	0	polyclonal
Hu et al., 2015	25827135	Mucinous carcinoma of the ovary	24	0.458	monoclonal
Hu et al., 2015	25827135	Mucinous carcinoma of the ovary	24	0.75	polyclonal
Sangoi et al., 2013	23612030	Merkel cell carcinoma	24	0.96	polyclonal
Sangoi et al., 2013	23612030	Merkel cell carcinoma	24	0.92	polyclonal
Sangoi et al., 2013	23612030	Merkel cell carcinoma	24	0	BC12
Tacha et al., 2011	21285870	Hepatocellular carcinoma	25	0	polyclonal
Wiseman et al., 2011	20949455	Breast carcinoma	25	0	polyclonal
Weissferdt et al., 2013	23787439	Neuroendocrine tumor (NET)	25	0.08	polyclonal
Weissferdt et al., 2013	23787439	Neuroendocrine tumor (NET)	25	0.32	polyclonal
Laury et al., 2011	21552115	Mucinous carcinoma of the ovary	25	0.4	polyclonal
Ozcan et al., 2011	21317881	Chromophobe renal cell carcinoma	25	0.88	polyclonal
Ozcan et al., 2012	23194047	Chromophobe renal cell carcinoma	25	0.885	/
Laury et al., 2011	21552115	Papillary renal cell carcinoma	25	0.76	polyclonal
Zhu et al., 2020	32697415	Chromophobe renal cell carcinoma	61	0.11	polyclonal
Asaka et al., 2020	31932920	Adenocarcinoma of the colon	40	0	ZR-1
Kiyozawa et al., 2021	33811832	Papillary renal cell carcinoma	20	0.75	BC12
Shen et al., 2022	35936734	Papillary renal cell carcinoma	16	1	EP298
Chinchilla et al., 2020	32675940	Ewing sarcoma	15	0.8	MRQ-SO
Chui et al., 2021	32801341	Serous carcinoma of the ovary	25	1	BC12
Markow et al., 2016	26350056	Ewing sarcoma	24	0.73	polyclonal
Ozcan et al., 2011	21317881	Parathyroid gland adenoma	12	0.42	polyclonal
Morgan et al., 2013	23163626	Follicular lymphoma	10	1	polyclonal
Morgan et al., 2013	23163626	Follicular lymphoma	10	0	PAX8R1
Morgan et al., 2013	23163626	Marginal zone lymphoma	10	1	polyclonal
Morgan et al., 2013	23163626	Marginal zone lymphoma	10	0	PAX8R1
Morgan et al., 2013	23163626	Hodgkin Lymphoma	10	1	polyclonal
Morgan et al., 2013	23163626	Hodgkin Lymphoma	10	0	PAX8R1
Moretti et al., 2012	22037256	Diffuse large B cell lymphoma (DLBCL)	16	1	polyclonal
Moretti et al., 2012	22037256	Diffuse large B cell lymphoma (DLBCL)	16	0	PAX8R1
Moretti et al., 2012	22037256	Hodgkin Lymphoma	25	1	polyclonal
Moretti et al., 2012	22037256	Hodgkin Lymphoma	25	0	PAX8R1
Lai et al., 2015	25433656	Neuroendocrine tumor (NET)	26	0.73	polyclonal
Mentrikoski et al., 2014	25279712	Clear cell renal cell carcinoma	26	1	polyclonal
Scouten et al., 2004	15650356	Papillary thyroid carcinoma	27	0.78	polyclonal
Nonaka et al., 2008	18084247	Anaplastic thyroid carcinoma	28	0.79	polyclonal
Song et al., 2017	28635231	Serous carcinoma of the ovary	28	0.93	/
Hu et al., 2015	25827135	Adenocarcinoma of the colon	29	0.414
Hu et al., 2015	25827135	Adenocarcinoma of the colon	29	0
Nonaka et al., 2008	18084247	Squamous cell carcinoma of the lung	29	0	polyclonal
El-Maqsoud et al., 2016	26427663	Adenocarcinoma of the lung	30	0	BC12
Lai et al., 2015	25433656	Neuroendocrine tumor (NET)	30	0.23	polyclonal
Becker et al., 2014	23806007	Anaplastic thyroid carcinoma	30	0.6	/
Long et al., 2010	20414099	Neuroendocrine tumor (NET)	31	0	polyclonal
Sangoi et al., 2011	20890270	Neuroendocrine tumor (NET)	31	0	polyclonal
Kenny et al., 2012	22456609	Neuroendocrine tumor (NET)	31	0.228	/
Köbel et al., 2008	19053170	Mucinous carcinoma of the ovary	31	0.06	polyclonal
Tabrizi et al., 2010	20173494	Mucinous carcinoma of the ovary	31	0	polyclonal
Tong et al., 2011	21934480	Seminoma	32	0	polyclonal
Sangoi et al., 2011	20890270	Seminoma	62	0	polyclonal
Tacha et al., 2011	21285870	Medullary thyroid carcinoma	32	0.41	polyclonal
Roma et al., 2014	25281026	Brenner tumor	32	0	polyclonal
Kenny et al., 2012	22456609	Neuroendocrine tumor (NET)	33	0.88	/
Bishop et al., 2011	21663937	Anaplastic thyroid carcinoma	34	0.76	polyclonal
Tacha et al., 2011	21285870	Mucinous carcinoma of the ovary	34	0.28	polyclonal
Tacha et al., 2011	21285870	Mucinous carcinoma of the ovary	34	0.29	BC12
Wiseman et al., 2011	20949455	Serous carcinoma of the ovary	34	0.94	polyclonal
Tacha et al., 2011	21285870	Adenocarcinoma of the prostate	35	0	polyclonal
Bassiouny et al., 2018	29338553	Mucinous carcinoma of the ovary	36	0.111	MRQ-50
Tacha et al., 2011	21285870	Endometrioid carcinoma of the ovary	37	0.67	polyclonal
Tacha et al., 2011	21285870	Endometrioid carcinoma of the ovary	37	0.73	BC12
Ozcan et al., 2011	21317881	Papillary renal cell carcinoma	38	0.996	polyclonal
Ozcan et al., 2012	23194047	Papillary renal cell carcinoma	38	1	/
Jones et al., 2013	23318908	Endometrioid endometrial carcinoma	39	0.85	polyclonal
Laury et al., 2011	21552115	Papillary thyroid carcinoma	39	1	polyclonal
Ozcan et al., 2011	21317881	Adenocarcinoma of the prostate	40	0.002	polyclonal
Toriyama et al., 2014	24592933	Malignant mesothelioma	40	0.002	polyclonal
Toriyama et al., 2014	24592933	Malignant mesothelioma	40	0	PAX8R1
Tong et al., 2011	18670350	Urothelial carcinoma, pT2-4	40	0	polyclonal
Roma et al., 2015	25596159	Brenner tumor	40	0	3G11
Laury et al., 2011	21552115	Adenocarcinoma of the colon	41	0.002	polyclonal
Barr et al., 2015	25315900	Papillary renal cell carcinoma	41	0.955	polyclonal
Liang et al., 2016	26910219	Adenocarcinoma of the cervix	43	0.81	polyclonal
Xing et al., 2018	29241740	Malignant mesothelioma	48	0.04	polyclonal
Tacha et al., 2011	21285870	Squamous cell carcinoma of the lung	49	0.02	polyclonal
Toriyama et al., 2014	24592933	Squamous cell carcinoma of the lung	158	0.018	polyclonal
Toriyama et al., 2014	24592933	Squamous cell carcinoma of the lung	158	0.002	PAX8R1
Gailey et al., 2013	24225756	Urothelial carcinoma, pT2-4	49	0.1	polyclonal
Chen et al., 2017	27167671	Endometrioid endometrial carcinoma	39	0.85	BC12
Tong et al., 2011	18670350	Endometrioid endometrial carcinoma	49	1	polyclonal
Chen et al., 2017	27167671	Endometrial serous carcinoma	49	0.96	BC12
Toriyama et al., 2014	24592933	Neuroendocrine tumor (NET)	51	0	polyclonal
Toriyama et al., 2014	24592933	Neuroendocrine tumor (NET)	51	0	PAX8R1
Yemelyanova et al., 2014	25083965	Endometrioid endometrial carcinoma	52	0.96	polyclonal
Liliac, Ludmila, et al., 2013	23529305	Serous carcinoma of the ovary	52	0.938	polyclonal
Tacha et al., 2011	21285870	Mucinous carcinoma of the ovary	54	0.5	polyclonal
Hu et al., 2012	22135028	Papillary renal cell carcinoma	57	0.95	polyclonal
Tacha et al., 2011	21285870	Serous carcinoma of the ovary	58	0.91	polyclonal
Tacha et al., 2011	21285870	Serous carcinoma of the ovary	58	0.908	BC12
Tacha et al., 2011	21285870	Endometrioid carcinoma of the ovary	59	0.83	polyclonal
Tong et al., 2011	18670350	Clear cell renal cell carcinoma	59	0.98	polyclonal
Tacha et al., 2011	21285870	Squamous cell carcinoma of the cervix	60	0.02	polyclonal
Weissferdt et al., 2011	21836478	Thymoma	60	0.97	polyclonal
Ozcan et al., 2011	21989345	Endometrioid endometrial carcinoma	62	0.95	polyclonal
Long et al., 2010	20414099	Neuroendocrine tumor (NET)	63	0.67	polyclonal
Chen et al., 2017	27167671	Endometrioid endometrial carcinoma	63	0.82	BC12
Hu et al., 2012	22135028	Chromophobe renal cell carcinoma	66	0.8	polyclonal
Brunner et al., 2011	21979593	Endometrioid endometrial carcinoma	77	0.73	polyclonal
Toriyama et al., 2014	24592933	Papillary thyroid carcinoma	80	0.99	polyclonal
Toriyama et al., 2014	24592933	Papillary thyroid carcinoma	80	0.98	PAX8R1
Nonaka et al., 2008	18084247	Serous carcinoma of the ovary	84	0.96	polyclonal
Hu et al., 2012	22135028	Clear cell renal cell carcinoma	84	0.934	BC12
Laury et al., 2011	21552115	Adenocarcinoma of the prostate	86	0.004	polyclonal
Laury et al., 2011	21552115	Breast carcinoma	91	0	polyclonal
Tacha et al., 2011	21285870	Clear cell renal cell carcinoma	94	0.91	polyclonal
Ozcan et al., 2011	21989345	Clear cell renal cell carcinoma	95	0.974	polyclonal
Ozcan et al., 2012	23194047	Clear cell renal cell carcinoma	95	0.97	/
Ozcan et al., 2011	21989345	Serous carcinoma of the ovary	96	1	polyclonal
Tacha et al., 2011	21285870	Adenocarcinoma of the colon	97	0	polyclonal
Toriyama et al., 2014	24592933	Thymoma	102	0.89	polyclonal
Toriyama et al., 2014	24592933	Thymoma	102	0	PAX8R1
Wong et al., 2017	27362905	Squamous cell carcinoma of the cervix	103	0.08	polyclonal
Seipel et al., 2014	25059847	Adenocarcinoma of the prostate	104	0.001	polyclonal
Tacha et al., 2011	21285870	Serous carcinoma of the ovary	109	0.93	polyclonal
Nonaka et al., 2008	18084247	Adenocarcinoma of the lung	114	0.002	polyclonal
Laury et al., 2011	21552115	Adenocarcinoma of the lung	120	0.003	polyclonal
Ye, J., et al., 2012	21838611	Adenocarcinoma of the lung	120	0.004	/
Laury et al., 2011	21552115	Clear cell renal cell carcinoma	123	0.93	polyclonal
Köbel et al., 2008	19053170	Endometrioid carcinoma of the ovary	125	0.38	polyclonal
Chen et al., 2017	27167671	Serous carcinoma of the ovary	142	0.97	polyclonal
Mhawech-Fauceglia et al., 2012	22705448	Serous carcinoma of the ovary	148	0.61	polyclonal
Laury et al., 2011	21552115	Serous carcinoma of the ovary	152	0.988	polyclonal
Laury et al., 2011	21552115	Serous carcinoma of the ovary	165	0.99	polyclonal
Tacha et al., 2011	21285870	Clear cell renal cell carcinoma	178	0.85	BC12
Tacha et al., 2011	21285870	Clear cell renal cell carcinoma	178	0.83	polyclonal
Barr et al., 2015	25315900	Clear cell renal cell carcinoma	207	0.8	polyclonal
Köbel et al., 2008	19053170	Serous carcinoma of the ovary	212	0.79	polyclonal
Toriyama et al., 2014	24592933	Adenocarcinoma of the lung	253	0.024	polyclonal
Toriyama et al., 2014	24592933	Adenocarcinoma of the lung	253	0.006	PAX8R1
Tacha et al., 2011	21285870	Breast carcinoma	27	0.002	polyclonal
Nonaka et al., 2008	18084247	Breast carcinoma	27	0.003	polyclonal
Nonaka et al., 2008	18084247	Breast carcinoma	27	0.004	polyclonal
Ozcan et al., 2011	21317881	Breast carcinoma	73	0	polyclonal
Weissferdt et al., 2014	23531850	Adrenal cortical carcinoma	40	0.025	polyclonal
Albadine et al., 2010	20463571	Urothelial carcinoma, pT2-4	34	0.09	polyclonal
Lu et al., 2021	33208672	Breast carcinoma	266	0.06	monoclonal
Plotzk et al., 2021	33934372	Malignant melanoma	263	0.079	polyclonal
Ameli et al., 2022	35926290	Mantle cell lymphoma	69	1	MRQ-50
Kim et al., 2020	32988924	Breast carcinoma	52	0.08	MRQ-50
Baycelebi et al., 2022	36734438	Leiomyosarcoma	71	0	/
Zhu et al., 2020	32697415	Oncocytoma	47	0.42	polyclonal
Altinay et al., 2021	33566340	Parathyroid gland adenoma	46	0.85	MRQ-50
Altinay et al., 2021	33566340	Parathyroid gland adenoma	46	0.74	polyclonal
Singh et al., 2020	31335489	Breast carcinoma	85	0.41	MRQ-50
Asaka et al., 2020	31932920	Gastric adenocarcinoma	40	0	ZR-1
Bai et al., 2021	33791159	Ductal adenocarcinoma of the pancreas	149	0.04	polyclonal
Zong et al., 2021	34102541	Gallbladder adenocarcinoma	73	0.38	polyclonal
Zong et al., 2021	34102541	Gallbladder adenocarcinoma	73	0	MRQ-50
Kanematsu et al., 2021	34237735	Anaplastic thyroid carcinoma	29	0.52	EPR13510
Gucer et al., 2020	31912298	Medullary thyroid carcinoma	45	0	MRQ-50
Wu et al., 2020	31788765	Metastatic Carcinomas of Thyroid	41	0.95	polyclonal
Bansal et al., 2020	32271370	Serous carcinoma of the ovary	288	1	/
Wang et al., 2023	36639622	Mucinous carcinoma of the ovary	32	0.53	PAX8R1
Joehlin-Price et al., 2021	33021522	Endometrioid endometrial carcinoma	95	0.82	MRQ-50
Lai et al., 2020	31732814	Anaplastic thyroid carcinoma	182	0.54	polyclonal
Han et al., 2023	37306115	Breast carcinoma	639	0	MRQ-50
Weissferdt et al., 2023	37696593	Thymoma	30	0	BC12
Nemejcova et al., 2023	36855066	Serous carcinoma of the ovary	250	0.99	polyclonal
